# Supplementary material for: Acetyl-CoA-mediated activation of Mycobacterium tuberculosis isocitrate lyase 2
Source: Nat Commun. 2019 Oct 11;10:4639. doi: 10.1038/s41467-019-12614-7 (PMC6788997; doi:10.1038/s41467-019-12614-7)
Supplement: Supplementary file 4 — Source Data [file 41467_2019_12614_MOESM4_ESM.xlsx]

## Sheet: Figure 2
Figure 2a
	ICL2 with DL-isocitrate as substrate in the absence of acetyl-CoA
		Experiment 1	Experiment 2	Experiment 3	Average	Standard Derivation
	KM / μM	700.287	508.4	610.726	606.471	96.0144
	Vmax / μM min-1	57.4713	50	55.8659	54.4457	3.93289
	kcat / s-1	0.478927	0.416667	0.465549	0.453714	0.0327741
	kcat/KM / M-1 s-1	683.901	819.565	762.288	755.251	68.105
	ICL2 with DL-isocitrate as substrate in thepresence of acetyl-CoA
		Experiment 1	Experiment 2	Experiment 3	Average	Standard Derivation
	KM / μM	97.7653	126.819	151.616	125.4	26.9533
	Vmax / μM min-1	51.0204	56.4972	56.4972	54.6716	3.16201
	kcat / s-1	4.2517	4.7081	4.7081	4.55597	0.263501
	kcat/KM / M-1 s-1	43488.8	37124.5	31052.8	37222	6218.59
	ICL1 with DL-isocitrate as substrate
		Experiment 1	Experiment 2	Experiment 3	Average	Standard Derivation
	KM / μM	307.608	265.365	295.453	289.475	21.7469
	Vmax / μM min-1	49.0196	49.2611	49.2611	49.1806	0.139416
	kcat / s-1	4.29997	4.32115	4.32115	4.31409	0.0122295
	kcat/KM / M-1 s-1	13978.7	16283.8	14625.5	14962.7	1188.96
Figure 2b
	ICL2 with 2-methylisocitrate as substrate in the presence of acetyl-CoA
		Experiment 1	Experiment 2	Experiment 3	Average	Standard Derivation
	KM / μM	589.469	966.265	596.995	717.576	215.404
	Vmax / μM min-1	48.3092	60.241	46.9484	51.8328	7.31338
	kcat / s-1	0.805153	1.00402	0.782473	0.863881	0.12189
	kcat/KM / M-1 s-1	1365.9	1039.07	1310.68	1238.55	174.947
	ICL1 with 2-methylisocitrate as substrate
		Experiment 1	Experiment 2	Experiment 3	Average	Standard Derivation
	KM / μM	379.932	352.101	302.797	344.943	39.0626
	Vmax / μM min-1	56.4972	55.8659	52.0833	54.8155	2.38706
	kcat / s-1	0.47081	0.465549	0.434028	0.456796	0.0198922
	kcat/KM / M-1 s-1	1239.19	1322.21	1433.4	1331.6	97.4409

## Sheet: Supplementary Figure 6
Supplementary Figure 6a
	ICL2 with DL-isocitrate as substrate in the absence of acetyl-CoA
	Time / Minutes	Succinate / μM	Succinate / μM	Succinate / μM	Average	Standard Derivation
	0	0	0	0	0	0
	4	18.1437	16.7456	16.7634	17.2176	0.802116
	5.28333	24.8381	24.4503	22.7609	24.0165	1.10447
	6.56667	32.4292	33.1195	30.1193	31.8893	1.5713
	7.85	38.1398	39.8429	37.072	38.3515	1.39752
	9.13333	45.0498	46.841	42.1045	44.6651	2.3916
	10.4167	49.7616	54.1395	47.8816	50.5942	3.21095
	11.7	55.1458	61.1668	55.8505	57.3877	3.29171
	12.9833	61.2217	65.2916	59.494	62.0024	2.97662
	14.2667	68.5367	73.1466	68.1591	69.9475	2.77695
	15.55	69.3318	79.0425	71.3214	73.2319	5.12951
	16.8333	76.5762	85.941	78.6858	80.401	4.91238
	ICL2 with DL-isocitrate as substrate in the presence of acetyl-CoA
	Time / Minutes	Succinate / μM	Succinate / μM	Succinate / μM	Average	Standard Derivation
	0	0	0	0	0	0
	4	317.76	315.66	302.59	312.003	8.21953
	5.28333	353.78	382.36	361.08	365.74	14.8489
	6.56667	391.08	428.18	399.63	406.297	19.4277
	7.85	396.63	438.4	436	423.677	23.4538
	9.13333	445.68	453.57	457.22	452.157	5.89839
	10.4167	471	469.12	465.49	468.537	2.80093
	11.7	485.84	490	485.26	487.033	2.58552
	12.9833	500.8	501.21	493.32	498.443	4.44167
	14.2667	503.55	510.73	503.91	506.063	4.04546
	15.55	503.15	532.49	523.1	519.58	14.9834
	16.8333	499.35	532.66	535.94	522.65	20.2449
	18.1167	515.4	544.86	540.25	533.503	15.8465
	19.4	513	542.64	541.97	532.537	16.9226
	20.6833	515.43	540.57	539.24	531.747	14.1463
	21.9667	521.6	542.4	541.06	535.02	11.6414
	23.25	525.93	547.91	548.24	540.693	12.7865
Supplementary Figure 6b
	ICL2 with DL-isocitrate as substrate in the absence of acetyl-CoA
	Time / Minutes	Succinate / μM	Succinate / μM	Succinate / μM	Average	Standard Derivation
	0	0	0	0	0	0
	0.48	1.38889	1.38889	0.555556	1.11111	0.481125
	0.731667	1.38889	2.22222	1.11111	1.57407	0.578241
	0.983333	2.5	3.61111	1.94444	2.68519	0.848625
	1.235	3.88889	5	3.33333	4.07407	0.848625
	1.48667	5	6.66667	4.72222	5.46296	1.05165
	1.73833	6.38889	8.61111	5.83333	6.94444	1.46986
	1.99	7.5	10.8333	7.22222	8.51852	2.00949
	2.24167	9.16667	13.3333	8.05556	10.1852	2.7824
	2.49333	10.2778	15.8333	9.44444	11.8519	3.47315
	2.745	11.6667	18.6111	10.2778	13.5185	4.46465
	2.99667	13.0556	20.8333	11.3889	15.0926	5.04098
	3.24833	14.4444	23.0556	12.7778	16.7593	5.51606
	3.5	15.8333	25.2778	13.8889	18.3333	6.09214
	3.75167	16.9444	27.2222	15.2778	19.8148	6.4689
	4.00333	18.3333	29.1667	16.6667	21.3889	6.78711
	4.255	19.7222	30.8333	18.0556	22.8704	6.9463
	4.50667	20.8333	32.5	19.4444	24.2593	7.1704
	4.75833	22.2222	33.8889	20.5556	25.5556	7.26483
	5.01	23.3333	35.5556	22.2222	27.037	7.39814
	5.26167	24.7222	36.9444	23.6111	28.4259	7.39814
	5.51333	25.8333	38.0556	25	29.6296	7.30895
	5.765	26.9444	39.4444	26.3889	30.9259	7.38248
	6.01667	28.3333	40.8333	28.0556	32.4074	7.29839
	6.26833	29.4444	41.9444	29.1667	33.5185	7.29839
	6.52	30.8333	43.3333	30.8333	35	7.21688
	6.77167	31.9444	44.7222	32.2222	36.2963	7.29839
	7.02333	33.3333	45.8333	33.6111	37.5926	7.13804
	7.275	34.7222	47.2222	35.2778	39.0741	7.06197
	7.52667	35.8333	48.3333	36.3889	40.1852	7.06197
	7.77833	37.2222	49.4444	38.0556	41.5741	6.82866
	8.03	38.3333	50.5556	39.4444	42.7778	6.75863
	8.28167	39.7222	51.6667	40.8333	44.0741	6.59881
	8.53333	41.1111	52.7778	42.2222	45.3704	6.43901
	8.785	42.2222	53.8889	43.6111	46.5741	6.37277
	9.03667	43.3333	55.2778	45	47.8704	6.4689
	9.28833	44.7222	56.3889	46.3889	49.1667	6.3099
	9.54	45.8333	57.5	47.7778	50.3704	6.25051
	9.79167	47.2222	58.8889	49.1667	51.7593	6.25051
	10.0433	48.3333	60	50.5556	52.963	6.19471
	10.295	49.7222	61.1111	51.9444	54.2593	6.03701
	10.5467	50.8333	62.5	53.0556	55.463	6.19471
	10.7983	51.9444	63.6111	54.4444	56.6667	6.1426
	11.05	53.3333	64.7222	55.8333	57.963	5.98567
	11.3017	54.4444	66.1111	57.2222	59.2593	6.09425
	11.5533	55.5556	67.2222	58.6111	60.463	6.04978
	11.805	56.6667	68.3333	60	61.6667	6.00925
	12.0567	58.0556	69.7222	61.1111	62.963	6.04978
	12.3083	59.1667	71.1111	62.5	64.2593	6.1635
	12.56	60.2778	72.2222	63.8889	65.463	6.12582
	12.8117	61.3889	73.3333	65	66.5741	6.12582
	13.0633	62.5	74.7222	66.3889	67.8704	6.24434
	13.315	63.6111	75.8333	67.7778	69.0741	6.21337
	13.5667	64.7222	77.2222	68.8889	70.2778	6.36469
	13.8183	65.8333	78.3333	70.2778	71.4815	6.33634
	14.07	66.9444	79.7222	71.3889	72.6852	6.48677
	14.3217	68.3333	80.8333	72.5	73.8889	6.36469
	14.5733	69.4444	82.2222	73.8889	75.1852	6.48677
	14.825	70.5556	83.3333	75	76.2963	6.48677
	15.0767	71.6667	84.4444	76.3889	77.5	6.46095
	15.3283	72.7778	85.5556	77.5	78.6111	6.46095
	15.58	73.8889	86.6667	78.8889	79.8148	6.43901
	15.8317	75	88.0556	80	81.0185	6.5871
	16.0833	75.8333	89.1667	81.1111	82.037	6.71472
	16.335	76.9444	90.5556	82.5	83.3333	6.84371
	16.5867	78.0556	91.6667	83.6111	84.4444	6.84371
	16.8383	79.1667	92.7778	85	85.6481	6.82866
	17.09	80.2778	93.8889	86.1111	86.7593	6.82866
	17.3417	81.3889	95.2778	87.5	88.0556	6.96109
	17.5933	82.5	96.3889	88.3333	89.0741	6.97401
	17.845	83.6111	97.5	89.7222	90.2778	6.96109
	18.0967	84.7222	98.6111	90.8333	91.3889	6.96109
	18.3483	85.8333	100	92.2222	92.6852	7.09467
	18.6	86.9444	101.111	93.0556	93.7037	7.10554
	18.8517	88.0556	102.5	94.4444	95	7.23823
	19.1033	89.1667	103.611	95.5556	96.1111	7.23823
	19.355	90.2778	105	96.6667	97.3148	7.38248
	19.6067	91.3889	106.111	97.7778	98.4259	7.38248
	19.8583	92.5	107.222	98.8889	99.537	7.38248
	20.11	93.6111	108.333	100	100.648	7.38248
	20.3617	94.7222	109.444	101.111	101.759	7.38248
	ICL2 with DL-isocitrate as substrate in the presence of acetyl-CoA
	Time / Minutes	Succinate / μM	Succinate / μM	Succinate / μM	Average	Standard Derivation
	0	0	0	0	0	0
	0.632167	16.6667	19.1667	11.9444	15.9259	3.66765
	0.883833	26.1111	26.1111	18.0556	23.4259	4.65088
	1.1355	43.3333	35.2778	27.7778	35.463	7.77943
	1.38717	62.2222	48.3333	40.5556	50.3704	10.976
	1.63883	76.3889	63.6111	56.3889	65.463	10.1278
	1.8905	94.7222	80.5556	74.7222	83.3333	10.2853
	2.14217	115.556	98.8889	94.7222	103.056	11.024
	2.39383	136.944	118.889	115.833	123.889	11.4092
	2.6455	158.611	139.722	137.222	145.185	11.6942
	2.89717	180.833	160.556	158.333	166.574	12.3988
	3.14883	202.778	181.389	179.167	187.778	13.0378
	3.4005	224.444	202.222	199.722	208.796	13.6092
	3.65217	245.556	222.5	219.444	229.167	14.2752
	3.90383	266.111	241.944	238.333	248.796	15.1034
	4.1555	285.833	261.389	256.667	267.963	15.6553
	4.40717	304.722	279.722	273.889	286.111	16.3795
	4.65883	322.778	297.222	290.556	303.519	17.0088
	4.9105	339.722	314.444	306.111	320.093	17.5029
	5.16217	355.278	330.556	321.111	335.648	17.6434
	5.41383	370	345.833	335.556	350.463	17.6828
	5.6655	383.889	360.278	349.167	364.444	17.7321
	5.91717	396.944	373.889	361.667	377.5	17.914
	6.16883	408.611	386.944	373.333	389.63	17.7915
	6.4205	419.444	398.889	384.444	400.926	17.5887
	6.67217	429.167	410.278	394.722	411.389	17.2491
	6.92383	438.056	420.278	404.444	420.926	16.8149
	7.1755	445.833	429.444	412.778	429.352	16.528
	7.42717	453.056	438.056	420.278	437.13	16.4085
	7.67883	458.889	445.556	427.222	443.889	15.899
	7.9305	464.444	452.778	433.333	450.185	15.7168
	8.18217	468.889	458.611	438.889	455.463	15.2458
	8.43383	473.333	463.889	443.333	460.185	15.3391
	8.6855	471.111	468.056	446.667	461.944	13.3189
	8.93717	474.444	472.222	450	465.556	13.5173
	9.18883	476.944	475.833	453.056	468.611	13.483
	9.4405	479.167	478.889	455.833	471.296	13.392
	9.69217	481.111	481.667	458.333	473.704	13.314
	9.94383	482.778	484.167	460	475.648	13.5695
	10.1955	483.889	486.111	461.667	477.222	13.5173
	10.4472	485.278	487.778	463.056	478.704	13.6092
	10.6988	485.833	489.444	464.722	480	13.3536
	10.9505	486.667	490.278	465.278	480.741	13.5125
	11.2022	487.5	491.667	466.111	481.759	13.7109
	11.4538	488.056	492.5	466.667	482.407	13.8118
	11.7055	488.611	493.333	467.5	483.148	13.7558
	11.9572	488.889	493.889	468.056	483.611	13.7015
	12.2088	489.444	494.722	468.611	484.259	13.8062
	12.4605	489.444	495	468.889	484.444	13.7549
	12.7122	489.722	495.556	469.167	484.815	13.862
	12.9638	490	495.833	469.444	485.093	13.862
	13.2155	490	496.389	469.444	485.278	14.0793
	13.4672	490.278	496.389	470	485.556	13.8137
	13.7188	490.278	496.667	470	485.648	13.9231
	13.9705	490.556	496.944	470.278	485.926	13.9231
	14.2222	490.556	496.944	470.556	486.019	13.7671
	14.4738	490.556	497.222	470.833	486.204	13.7221
	14.7255	490.556	497.222	470.833	486.204	13.7221
	14.9772	490.833	497.5	470.833	486.389	13.8778
	15.2288	490.833	497.5	470.833	486.389	13.8778
	15.4805	490.833	497.778	471.111	486.574	13.8342
	15.7322	490.833	497.778	470.833	486.481	13.9895
	15.9838	490.833	497.778	470.833	486.481	13.9895
	16.2355	490.833	498.056	471.389	486.759	13.7923
	16.4872	490.833	497.778	471.389	486.667	13.679
	16.7388	490.833	498.056	471.111	486.667	13.9471
	16.9905	490.833	498.056	471.111	486.667	13.9471
	17.2422	490.833	498.056	471.667	486.852	13.6375
	17.4938	490.833	498.056	471.667	486.852	13.6375
	17.7455	490.833	498.333	471.111	486.759	14.061
	17.9972	490.833	498.333	471.389	486.852	13.9065
	18.2488	490.833	498.056	471.389	486.759	13.7923
	18.5005	490.833	498.056	471.389	486.759	13.7923
	18.7522	491.111	498.333	471.667	487.037	13.7923
	19.0038	490.833	498.611	471.389	486.944	14.0216
	19.2555	491.111	498.333	471.389	486.944	13.9471
	19.5072	491.111	498.611	471.389	487.037	14.061
	19.7588	491.111	498.333	471.389	486.944	13.9471
	20.0105	491.111	498.611	471.389	487.037	14.061
	20.2622	491.111	498.611	471.667	487.13	13.9065
	20.5138	491.111	498.611	471.389	487.037	14.061

## Sheet: Supplementary Figure 7
Supplementary Figure 7a
	ICL2 with DL-isocitrate as substrate in the absence of acetyl-CoA
	Time / Minutes	Succinate / μM	Succinate / μM	Succinate / μM	Average	Standard Derivation
	0	0	0	0	0	0
	4	18.1437	16.7456	16.7634	17.2176	0.802116
	5.28333	24.8381	24.4503	22.7609	24.0165	1.10447
	6.56667	32.4292	33.1195	30.1193	31.8893	1.5713
	7.85	38.1398	39.8429	37.072	38.3515	1.39752
	9.13333	45.0498	46.841	42.1045	44.6651	2.3916
	10.4167	49.7616	54.1395	47.8816	50.5942	3.21095
	11.7	55.1458	61.1668	55.8505	57.3877	3.29171
	12.9833	61.2217	65.2916	59.494	62.0024	2.97662
	14.2667	68.5367	73.1466	68.1591	69.9475	2.77695
	15.55	69.3318	79.0425	71.3214	73.2319	5.12951
	16.8333	76.5762	85.941	78.6858	80.401	4.91238
	ICL2 with DL-isocitrate as substrate in the presence of acetyl-CoA
	Time / Minutes	Succinate / μM	Succinate / μM	Succinate / μM	Average	Standard Derivation
	0	0	0	0	0	0
	4	317.76	315.66	302.59	312.003	8.21953
	5.28333	353.78	382.36	361.08	365.74	14.8489
	6.56667	391.08	428.18	399.63	406.297	19.4277
	7.85	396.63	438.4	436	423.677	23.4538
	9.13333	445.68	453.57	457.22	452.157	5.89839
	10.4167	471	469.12	465.49	468.537	2.80093
	11.7	485.84	490	485.26	487.033	2.58552
	12.9833	500.8	501.21	493.32	498.443	4.44167
	14.2667	503.55	510.73	503.91	506.063	4.04546
	15.55	503.15	532.49	523.1	519.58	14.9834
	16.8333	499.35	532.66	535.94	522.65	20.2449
	18.1167	515.4	544.86	540.25	533.503	15.8465
	19.4	513	542.64	541.97	532.537	16.9226
	20.6833	515.43	540.57	539.24	531.747	14.1463
	21.9667	521.6	542.4	541.06	535.02	11.6414
	23.25	525.93	547.91	548.24	540.693	12.7865
	ICL2 with DL-isocitrate as substrate in the presence of CoA
	Time / Minutes	Succinate / μM	Succinate / μM	Succinate / μM	Average	Standard Derivation
	0	0	0	0	0	0
	4	130.532	111.922	126.295	122.917	9.75408
	5.28333	177.312	150.71	173.46	167.161	14.3764
	6.56667	216.818	186.895	208.839	204.184	15.4951
	7.85	248.331	217.595	242.469	236.132	16.3185
	9.13333	278.442	247.862	276.592	267.632	17.1462
	10.4167	306.744	266.878	292.953	288.858	20.246
	11.7	329.543	289.293	314.207	311.014	20.3139
	12.9833	348.2	308.535	337.29	331.342	20.4905
	14.2667	367.234	323.829	353.895	348.319	22.2331
	15.55	378.012	343.688	369.847	363.849	17.9309
	16.8333	390.941	361.824	383.886	378.884	15.1894
	ICL2 with DL-isocitrate as substrate in the presence of propionyl-CoA
	Time / Minutes	Succinate / μM	Succinate / μM	Succinate / μM	Average	Standard Derivation
	0	0	0	0	0	0
	4	265.32	304.88	363.21	311.137	49.244
	5.28333	296.54	326.46	400.84	341.28	53.7061
	6.56667	354.51	389.66	425.77	389.98	35.6311
	7.85	383.39	413.94	444.8	414.043	30.7051
	9.13333	383.29	437.63	484.54	435.153	50.6704
	10.4167	436.75	458.14	503.44	466.11	34.0519
	11.7	440.39	473.88	519.11	477.793	39.5056
	12.9833	477.92	500.15	533.72	503.93	28.0914
	14.2667	481.88	499.56	540.98	507.473	30.3343
	15.55	484.85	513.87	533.24	510.653	24.3548
	16.8333	498.52	517.22	555.71	523.817	29.1601
	ICL2 with DL-isocitrate as substrate in the presence of succinyl-CoA
	Time / Minutes	Succinate / μM	Succinate / μM	Succinate / μM	Average	Standard Derivation
	0	0	0	0	0	0
	4	163.75	236.08	125.02	174.95	56.3707
	5.28333	188.89	260.36	153.62	200.957	54.3835
	6.56667	205.33	277.45	166.83	216.537	56.155
	7.85	227.15	303.02	215.9	248.69	47.3862
	9.13333	239.55	311.7	219.6	256.95	48.4528
	10.4167	246.21	352.71	260.79	286.57	57.741
	11.7	255.71	362.37	278.05	298.71	56.2514
	12.9833	272.32	368.15	291.66	310.71	50.6757
	14.2667	289.37	396.94	306.67	330.993	57.7628
	15.55	298.43	411.34	321.11	343.627	59.7279
	16.8333	318.34	422.03	349.68	363.35	53.1795
Supplementary Figure 7b
	ICL2 with DL-isocitrate as substrate
		Initial rate / μM min-1	Initial rate / μM min-1	Initial rate / μM min-1	Initial rate / μM min-1	Initial rate / μM min-1	Initial rate / μM min-1	Average	Standard Derivation
	ICL-2	3.1337	3.2032	2.9655	4.6779	5.0925	4.6491	3.95365	0.950484
	+ Acetyl-CoA	100.009	112.516	105.611	-	-	-	106.045	6.26464
	+ Propionyl-CoA	80.0338	96.4539	99.1027	-	-	-	91.8635	10.33
	+ CoA	41.3806	34.4151	39.4908	-	-	-	38.4288	3.6021
	+ Succinyl-CoA	33.3513	58.5715	32.6068	-	-	-	41.5099	14.7805
	+ Acetate	2.5605	2.8049	2.3671	-	-	-	2.5775	0.219395
	+ Propionate	2.1005	2.1407	2.15	-	-	-	2.1304	0.0263084
	ICL2 with 2-methylcitrate as substrate
		Initial rate / μM min-1	Initial rate / μM min-1	Initial rate / μM min-1	Average	Standard Derivation
	+ Acetyl-CoA	27.338	27.486	28.178	27.6673	0.448399
	+ Propionyl-CoA	33.686	30.097	34.912	32.8983	2.50227

## Sheet: Supplementary Figure 8
Supplementary Figure 8a
	ICL2 with DL-isocitrate as substrate with varying concentrations of acetyl-CoA
	[Acetyl-CoA] / μM	Rate / μM min-1	Rate / μM min-1	Rate / μM min-1	Average	Standard Derivation
	0	3.03619	3.19275	3.26622	3.16505	0.117491
	0.5	6.93627	6.67717	7.76451	7.12599	0.567951
	1	9.41702	11.357	15.9744	12.2495	3.36857
	5	40.3155	36.8131	35.8847	37.6711	2.33666
	10	44.658	44.1775	48.9141	45.9165	2.60708
	25	55.9083	47.9133	50.8621	51.5612	4.0431
	50	48.0564	55.9083	47.4837	50.4828	4.70734
Supplementary Figure 8b
	ICL2 with DL-isocitrate as substrate with varying concentrations of propionyl-CoA
	[Propionyl-CoA] / μM	Rate / μM min-1	Rate / μM min-1	Rate / μM min-1	Average	Standard Derivation
	0	3.03619	3.19275	3.26622	3.16505	0.117491
	10	11.1715	13.9001	11.0642	12.0453	1.60718
	25	29.8809	31.6602	27.7066	29.7492	1.98008
	50	44.0813	40.3639	41.3322	41.9258	1.92846
	100	45.0902	41.7673	44.2255	43.6943	1.72393
	200	44.3217	42.9739	41.3322	42.8759	1.49714
Supplementary Figure 8c
	ICL2 with 2-methylcitrate as substrate with varying concentrations of acetyl-CoA
	[Acetyl-CoA] / μM	Rate / μM min-1	Rate / μM min-1	Rate / μM min-1	Average	Standard Derivation
	0	0	0	0	0	0
	1	2.94044	2.65628	4.40075	3.33249	0.935988
	5	15.2186	14.3905	11.8949	13.8347	1.73017
	10	26.6005	28.7219	29.0903	28.1375	1.34382
	25	30.1551	29.4005	30.6545	30.0701	0.631305
	50	30.0108	30.1947	34.2877	31.4977	2.41792
Supplementary Figure 8d
	ICL2 with 2-methylcitrate as substrate with varying concentrations of propionyl-CoA
	[Propionyl-CoA] / μM	Rate / μM min-1	Rate / μM min-1	Rate / μM min-1	Average	Standard Derivation
	0	0	0	0	0	0
	25	2.56154	2.10995	3.31919	2.66356	0.61104
	50	6.34372	8.41749	10.2048	8.322	1.93231
	75	23.8261	16.6671	24.1039	21.5324	4.21577
	100	29.8267	29.5506	32.5595	30.6456	1.6632
	200	39.0737	34.233	40.8937	38.0668	3.44265
	400	42.0748	38.0711	35.4227	38.5229	3.34898

## Sheet: Supplementary Figure 9
Supplementary Figure 9a
	ICL2 with DL-isocitrate as substrate with varying concentrations of acetyl-CoA
	[Acetyl-CoA] / μM	Rate / μM min-1	Rate / μM min-1	Rate / μM min-1	Average	Standard Derivation
	0	3.4406	2.5696	2.0336	2.68127	0.710116
	15	14.103	17.793	11.354	14.4167	3.23094
	25	25.056	23.877	18.109	22.3473	3.71754
	50	30.844	24.843	25.957	27.2147	3.19207
	100	29.89	24.23	22.479	25.533	3.87351
	200	29.383	20.602	32.574	27.5197	6.19969
Supplementary Figure 9b
	ICL2 with DL-isocitrate as substrate with varying concentrations of propionyl-CoA
	[Propionyl-CoA] / μM	Rate / μM min-1	Rate / μM min-1	Rate / μM min-1	Average	Standard Derivation
	0	3.4406	2.5696	2.0336	2.68127	0.710116
	25	16.011	14.368	12.999	14.4593	1.50808
	50	24.215	20.962	20.29	21.8223	2.09918
	100	30.542	25.102	23.399	26.3477	3.73087
	200	36.554	22.02	27.302	28.6253	7.35681
Supplementary Figure 9c
	ICL2 with 2-methylcitrate as substrate with varying concentrations of acetyl-CoA
	[Acetyl-CoA] / μM	Rate / μM min-1	Rate / μM min-1	Rate / μM min-1	Average	Standard Derivation
	0	0	0	0	0	0
	5	4.2075	3.86635	4.03693	4.03693	0.170574
	10	8.49055	7.97072	7.1621	7.87446	0.669438
	15	10.2573	10.028	9.39771	9.89433	0.445099
	25	12.2373	12.6395	11.4905	12.1224	0.583078
	50	14.887	14.6588	12.9477	14.1645	1.05995
Supplementary Figure 9d
	ICL2 with 2-methylcitrate as substrate with varying concentrations of propionyl-CoA
	[Propionyl-CoA] / μM	Rate / μM min-1	Rate / μM min-1	Rate / μM min-1	Average	Standard Derivation
	0	0	0	0	0	0
	15	2.72595	2.69695	2.66795	2.69695	0.0289995
	25	3.54619	3.43087	3.4597	3.47892	0.0600161
	50	8.57354	8.60241	8.14053	8.43883	0.258733
	100	12.7912	12.0805	10.6593	11.8437	1.08549
	250	16.1551	14.8993	14.2999	15.1181	0.946796
	400	16.9053	16.3851	14.8535	16.0479	1.06661

## Sheet: Supplementary Figure 10
Supplementary Figure 10
	ICL2 with D-isocitrate as substrate in the absence of acetyl-CoA
	Time / Minutes	Succinate / μM	Succinate / μM	Succinate / μM	Average	Standard Derivation
	0	0	0	0	0	0
	0.5665	3.33333	0.555556	1.11111	1.66667	1.46986
	0.818167	3.61111	1.11111	1.66667	2.12963	1.31273
	1.06983	4.44444	2.5	3.05556	3.33333	1.00154
	1.3215	5.55556	3.61111	4.16667	4.44444	1.00154
	1.57317	6.94444	5.27778	5	5.74074	1.05165
	1.82483	8.61111	6.94444	6.11111	7.22222	1.27294
	2.0765	10.2778	8.88889	6.66667	8.61111	1.82151
	2.32817	12.2222	10.8333	7.5	10.1852	2.42692
	2.57983	14.1667	13.0556	8.33333	11.8519	3.09736
	2.8315	16.1111	15	9.44444	13.5185	3.57172
	3.08317	17.7778	17.2222	10.5556	15.1852	4.01899
	3.33483	19.7222	19.1667	11.6667	16.8519	4.49909
	3.5865	21.6667	21.1111	12.7778	18.5185	4.97938
	3.83817	23.0556	22.7778	13.8889	19.9074	5.21404
	4.08983	24.7222	24.4444	15.2778	21.4815	5.37436
	4.3415	26.3889	26.1111	16.3889	22.963	5.69501
	4.59317	27.7778	27.5	17.7778	24.3519	5.69501
	4.84483	29.1667	28.3333	19.1667	25.5556	5.54861
	5.0965	30.5556	29.4444	20.2778	26.7593	5.64055
	5.34817	31.6667	30.2778	21.6667	27.8704	5.41726
	5.59983	33.0556	30.8333	23.0556	28.9815	5.25091
	5.8515	34.4444	31.3889	24.4444	30.0926	5.12448
	6.10317	35.5556	31.6667	25.8333	31.0185	4.89341
	6.35483	36.6667	32.2222	26.9444	31.9444	4.86706
	6.6065	37.7778	32.5	28.3333	32.8704	4.7331
	6.85817	39.1667	32.7778	29.7222	33.8889	4.81926
	7.10983	40	33.0556	31.1111	34.7222	4.67295
	7.3615	41.3889	33.0556	32.2222	35.5556	5.06897
	7.61317	42.5	33.3333	33.6111	36.4815	5.21404
	7.86483	43.6111	33.3333	35	37.3148	5.51606
	8.1165	44.7222	33.6111	36.3889	38.2407	5.78241
	8.36817	46.1111	33.8889	37.5	39.1667	6.27925
	8.61983	47.2222	33.8889	38.8889	40	6.73575
	8.8715	48.3333	34.1667	40.2778	40.9259	7.10554
	9.12317	49.4444	34.4444	41.3889	41.7593	7.50686
	9.37483	50.5556	34.4444	42.7778	42.5926	8.05715
	9.6265	51.9444	34.7222	43.8889	43.5185	8.61708
	9.87817	53.0556	35	45.2778	44.4444	9.05658
	10.1298	54.1667	35.2778	46.6667	45.3704	9.51093
	10.3815	55.2778	35.2778	47.7778	46.1111	10.1036
	10.6332	56.6667	35.5556	48.8889	47.037	10.6767
	10.8848	57.5	36.1111	50.2778	47.963	10.8807
	11.1365	58.8889	36.1111	51.3889	48.7963	11.6081
	11.3882	60	36.3889	52.7778	49.7222	12.0985
	11.6398	61.1111	36.6667	53.8889	50.5556	12.5585
	11.8915	62.2222	36.9444	55.2778	51.4815	13.0595
	12.1432	63.3333	37.5	56.3889	52.4074	13.369
	12.3948	64.4444	37.7778	57.5	53.2407	13.8342
	12.6465	65.5556	38.0556	58.8889	54.1667	14.3453
	12.8982	66.6667	38.3333	60	55	14.8137
	13.1498	67.7778	38.6111	61.1111	55.8333	15.2828
	13.4015	69.1667	39.1667	62.2222	56.8519	15.7045
	13.6532	70	39.1667	63.3333	57.5	16.2233
	13.9048	71.3889	39.7222	64.4444	58.5185	16.6443
	14.1565	72.2222	40	65.5556	59.2593	17.0088
	14.4082	73.6111	40.5556	66.9444	60.3704	17.4809
	14.6598	74.7222	40.5556	68.0556	61.1111	18.111
	14.9115	75.8333	41.1111	69.1667	62.037	18.4264
	15.1632	76.9444	41.3889	70.2778	62.8704	18.8998
	15.4148	78.0556	41.9444	71.3889	63.7963	19.2156
	15.6665	79.1667	42.2222	72.5	64.6296	19.6896
	15.9182	80.5556	42.5	73.6111	65.5556	20.2664
	16.1698	81.6667	43.0556	74.7222	66.4815	20.5824
	16.4215	82.7778	43.3333	75.8333	67.3148	21.0568
	16.6732	83.8889	43.6111	76.9444	68.1481	21.5315
	16.9248	85.2778	44.1667	78.0556	69.1667	21.9497
	17.1765	86.3889	44.4444	79.1667	70	22.4244
	17.4282	87.5	45	80.2778	70.9259	22.741
	17.6798	88.6111	45.2778	81.3889	71.7593	23.2162
	17.9315	90	45.8333	82.5	72.7778	23.634
	18.1832	91.1111	46.1111	83.3333	73.5185	24.052
	18.4348	91.9444	46.3889	84.4444	74.2593	24.426
	18.6865	93.6111	46.9444	85.5556	75.3704	24.9449
	18.9382	94.4444	47.2222	86.6667	76.1111	25.319
	19.1898	95.5556	47.7778	87.7778	77.037	25.6359
	19.4415	96.6667	48.0556	88.6111	77.7778	26.0534
	19.6932	97.7778	48.3333	89.7222	78.6111	26.5289
	19.9448	98.8889	48.8889	90.8333	79.537	26.8459
	20.1965	100	49.1667	91.9444	80.3704	27.3217
	20.4482	101.389	49.4444	92.7778	81.2037	27.8393
	ICL2 with D-isocitrate as substrate in the presence of acetyl-CoA
	Time / Minutes	Succinate / μM	Succinate / μM	Succinate / μM	Average	Standard Derivation
	0	0	0	0	0	0
	0.5	3.33333	1.66667	5.27778	3.42593	1.80734
	0.751667	11.9444	3.88889	9.16667	8.33333	4.09192
	1.00333	24.1667	5	16.6667	15.2778	9.65852
	1.255	31.1111	8.61111	27.5	22.4074	12.0836
	1.50667	51.3889	21.9444	41.6667	38.3333	15.0026
	1.75833	65.5556	32.2222	60.5556	52.7778	17.9763
	2.01	95.8333	51.9444	76.3889	74.7222	21.9919
	2.26167	118.056	66.9444	96.3889	93.7963	25.654
	2.51333	140.278	82.2222	117.222	113.241	29.2318
	2.765	163.333	112.778	138.611	138.241	25.2798
	3.01667	177.5	134.167	160.833	157.5	21.8581
	3.26833	163.333	156.111	183.056	167.5	13.9471
	3.52	177.5	177.5	205.278	186.759	16.0375
	3.77167	200.278	188.333	227.222	205.278	19.9208
	4.02333	222.778	210.278	249.167	227.407	19.8535
	4.275	244.722	231.667	270.278	248.889	19.6399
	4.52667	266.111	253.056	291.111	270.093	19.3377
	4.77833	286.667	273.889	311.111	290.556	18.9134
	5.03	306.389	293.889	330.833	310.37	18.7913
	5.28167	325.278	313.611	350	329.63	18.5807
	5.53333	343.611	333.056	368.333	348.333	18.1068
	5.785	360.556	351.389	385.833	365.926	17.8392
	6.03667	376.667	368.889	402.5	382.685	17.5953
	6.28833	392.222	385.556	418.611	398.796	17.4809
	6.54	405.833	401.111	433.889	413.611	17.7191
	6.79167	418.889	416.111	448.333	427.778	17.8557
	7.04333	430.833	429.722	461.389	440.648	17.9706
	7.295	441.389	442.222	473.889	452.5	18.528
	7.54667	450.833	453.611	485.278	463.241	19.1351
	7.79833	459.444	463.611	495.833	472.963	19.9156
	8.05	466.944	473.056	505.278	481.759	20.5956
	8.30167	473.611	481.389	513.611	489.537	21.2084
	8.55333	479.444	488.333	521.389	496.389	22.1021
	8.805	484.167	494.444	528.056	502.222	22.9549
	9.05667	488.333	499.722	533.889	507.315	23.7079
	9.30833	491.944	504.722	539.167	511.944	24.4255
	9.56	495	509.167	543.611	515.926	25.0005
	9.81167	497.5	512.222	547.222	518.981	25.541
	10.0633	500	515.278	550.833	522.037	26.082
	10.315	501.944	517.5	553.333	524.259	26.3528
	10.5667	503.333	519.444	556.111	526.296	27.0478
	10.8183	504.722	521.667	557.778	528.056	27.0986
	11.07	505.556	523.056	560	529.537	27.7949
	11.3217	506.667	523.889	561.111	530.556	27.8277
	11.5733	507.5	525	562.5	531.667	28.0995
	11.825	508.056	525.833	563.333	532.407	28.2192
	12.0767	508.611	527.222	564.444	533.426	28.4289
	12.3283	508.889	527.5	565	533.796	28.5805
	12.58	509.444	527.5	565.556	534.167	28.6435
	12.8317	509.722	527.778	566.111	534.537	28.7957
	13.0833	510	528.333	566.667	535	28.9156
	13.335	510	529.167	566.944	535.37	28.9747
	13.5867	510.278	529.444	567.222	535.648	28.9747
	13.8383	510.278	529.444	567.222	535.648	28.9747
	14.09	510.556	529.444	567.778	535.926	29.1565
	14.3417	510.833	529.722	567.778	536.111	29.0048
	14.5933	510.833	529.722	568.056	536.204	29.1565
	14.845	511.111	530.278	568.056	536.481	28.9747
	15.0967	511.111	529.722	568.333	536.389	29.1878
	15.3483	511.111	530	568.611	536.574	29.3083
	15.6	511.111	530.278	568.333	536.574	29.1261
	15.8517	511.111	530.278	568.611	536.667	29.2776
	16.1033	511.111	530.278	568.333	536.574	29.1261
	16.355	511.111	530	568.611	536.574	29.3083
	16.6067	511.111	530.278	568.611	536.667	29.2776
	16.8583	511.389	530.278	568.889	536.852	29.3083
	17.11	511.111	530.278	568.889	536.759	29.4292
	17.3617	511.389	530.556	568.611	536.852	29.1261
	17.6133	511.389	530.278	568.889	536.852	29.3083
	17.865	511.389	530.278	568.889	536.852	29.3083
	18.1167	511.111	530.278	569.167	536.852	29.5808
	18.3683	511.389	530.278	568.889	536.852	29.3083
	18.62	511.389	530.556	568.889	536.944	29.2776
	18.8717	511.389	530.556	568.889	536.944	29.2776
	19.1233	511.389	530.278	568.889	536.852	29.3083
	19.375	511.667	530.278	568.889	536.944	29.1878
	19.6267	511.389	530.278	569.167	536.944	29.4602
	19.8783	511.389	530.278	568.889	536.852	29.3083
	20.13	511.389	530.556	568.889	536.944	29.2776
	20.3817	511.389	530.278	568.889	536.852	29.3083

## Sheet: Supplementary Figure 11
Supplementary Figure 11
	ICL1 with DL-isocitrate as substrate in the absence of acetyl-CoA
	Time / Minutes	Succinate / μM	Succinate / μM	Succinate / μM	Average	Standard Derivation
	0	0	0	0	0	0
	4	65.9236	65.4254	57.1537	62.8342	4.92579
	5.3	91.3952	94.6542	83.6441	89.8978	5.65574
	6.6	113.454	119.375	103.974	112.268	7.76884
	7.9	132.897	141.425	120.622	131.648	10.458
	9.2	154.231	161.906	140.443	152.194	10.8756
	10.5	171.477	178.727	153.83	168.011	12.8055
	11.8	185.134	196.094	166.36	182.529	15.0372
	13.1	201.348	214.782	182.179	199.437	16.385
	14.4	214.398	228.198	191.874	211.49	18.3362
	15.7	228.094	239.739	201.531	223.122	19.5835
	17	240.429	255.295	214.849	236.858	20.4583
	18.3	251.604	272.154	228.671	250.809	21.7521
	19.6	263.854	275.601	237.073	258.843	19.7468
	20.9	269.607	290.883	243.126	267.872	23.9254
	22.2	279.251	298.857	257.064	278.391	20.9098
	23.5	288.852	308.268	262.257	286.459	23.0987
	ICL1 with DL-isocitrate as substrate in the presence of acetyl-CoA
	Time / Minutes	Succinate / μM	Succinate / μM	Succinate / μM	Average	Standard Derivation
	0	0	0	0	0	0
	4	65.3671	73.6592	54.9591	64.6618	9.36996
	5.3	84.1261	101.428	75.046	86.8666	13.4026
	6.6	109.044	128.241	95.2333	110.839	16.577
	7.9	131.428	155.66	111.241	132.776	22.2398
	9.2	151.833	177.098	124.639	151.19	26.2353
	10.5	170.065	194.941	141.49	168.832	26.7466
	11.8	183.34	220.326	157.45	187.039	31.6009
	13.1	195.97	235.171	167.755	199.632	33.857
	14.4	214.371	246.785	181.207	214.121	32.7898
	15.7	222.773	269.073	189.945	227.264	39.7544
	17	239.894	282.387	202.396	241.559	40.0217
	18.3	254.743	296.616	213.37	254.91	41.6233
	19.6	258.466	303.426	218.685	260.192	42.3968
	20.9	270.693	316.981	229.54	272.405	43.746
	22.2	282.537	323.057	240.694	282.096	41.1833
	23.5	290.177	334.426	250.01	291.538	42.2243
